# Supplementary material for: Protein secondary structure prediction using a small training set (compact model) combined with a Complex-valued neural network approach
Source: BMC Bioinformatics. 2016 Sep 13;17(1):362. doi: 10.1186/s12859-016-1209-0 (PMC5020447; doi:10.1186/s12859-016-1209-0)
Supplement: Additional file 1 — Table S1. The 25 sequences of the G Switch Proteins dataset (GSW25). The 12 G A sequences and 13 G B sequences are given and cited with their original source. Table S2. The 55 proteins of the compact model (SSP 55). The protein names, SCOP classes, folds, number of residues, and the Q 3 achieved per protein are given. Table S3. The confusion matrices broken down by SCOP classes, are given for the SSP 55 proteins. Table S4. The confusion matrices broken down by SCOP classes, are given for the remainder of the CB513 dataset (330 proteins). (XLSX 30 KB) [file 12859_2016_1209_MOESM1_ESM.xlsx]

## Sheet: Table S1
Table S1. The 25 sequences of the G Switch Proteins dataset (GSW).
These sequences are used in validating the compact model.
They consist of 56 residues each and are grouped into two distinct folds – GA and GB. Originally from [1].
No.	Sequence
GA	3α fold
1	TTYKLILNLK QAKEEAIKEL VDAGIAEKYI KLIANAKTVE GVWTLKDEIL KFTVTE
2	TTYKLILNLK QAKEEAIKEL VDAAIAEKYI KLIANAKTVE GVWTLKDEIL KATVTE
3	TTYKLILNLK QAKEEAIKEL VDAGTAEKYI KLIANAKTVE GVWTYKDEIL KATVTE
4	TTYKLILNLK QAKEEAIKEL VDAGIAEKYF KLIANAKTVE GVWTLKDEIL KATVTE
5	TTYKLILNLK QAKEEAIKEL VDAGIAEKYI KLIANAKTVE GVWTLKDEIL TATVTE
6	TTYKLILNLK QAKEEAIKEL VDAGIAEKYI KLIANAKTVE GVWTYKDEIL KATVTE
7	TTYKLILNLK QAKEEAIKEL VDAGIAEKYI KLIANAKTVE GVWTLKDEIK KATVTE
8	TTYKLILNLK QAKEEAIKEL VDAGIAEKYI KLIANAKTVE GVWTLKDEIL KATVTE
9	TTYKLILNLK QAKEEAIKEL VDAGIAEKYI KLIANAKTVE GVWTLKDEIL TFTVTE
10	TTYKLILNLK QAKEEAIKEL VDAGTAEKYI KLIANAKTVE GVWTLKDEIL TFTVTE
11	TTYKLILNLK QAKEEAIKEL VDAGTAEKYI KLIANAKTVE GVWTLKDEIK TFTVTE
12	TTYKLILNLK QAKEEAIKEL VDAGTAEKYF KLIANAKTVE GVWTLKDEIK TFTVTE
GB	4β + α fold
13	TTYKLILNGK QLKEEAITEL VDAATAEKYF KLYANAKTVE GVWTYKDETK TFTVTE
14	TTYKLILNGK QLKEEAITEA VDAGTAEKYF KLYANAKTVE GVWTYKDETK TFTVTE
15	TTYKLILNLK QAKEEAITEA VDAATAEKYF KLYANAKTVE GVWTYKDETK TFTVTE
16	TTYKLILNGK QLKEEAIKEA VDAATAEKYF KLYANAKTVE GVWTYKDETK TFTVTE
17	TTYKLILNGK QLKEEAITEA VDAAIAEKYF KLYANAKTVE GVWTYKDETK TFTVTE
18	TTYKLILNGK QLKEEAITEA VDAATAEKYF KLYANAKTVE GVWTYKDEIK TFTVTE
19	TTYKLILNGK QLKEEAITEA VDAATAEKYF KLIANAKTVE GVWTYKDETK TFTVTE
20	TTYKLILNGK QLKEEAITEA VDAATAEKYF KLYANAKTVE GVWTYKDETK TFTVTE
21	TTYKLILNLK QAKEEAIKEL VDAATAEKYF KLYANAKTVE GVWTYKDETK TFTVTE
22	TTYKLILNLK QAKEEAITEA VDAGTAEKYF KLYANAKTVE GVWTYKDEIK TFTVTE
23	TTYKLILNLK QAKEEAIKEA VDAGTAEKYF KLYANAKTVE GVWTYKDEIK TFTVTE
24	TTYKLILNLK QAKEEAIKEA VDAGTAEKYF KLIANAKTVE GVWTYKDEIK TFTVTE
25	TTYKLILNLK QAKEEAIKEL VDAGTAEKYF KLIANAKTVE GVWTYKDEIK TFTVTE
[1] Saras S, Fernández-Martínez JL, Kolinski A, Jernigan RL, Kloczkowski A. Fast learning optimized prediction methodology (FLOPRED) for protein secondary structure prediction. J Mol Model. 2012;18:4275–89.

## Sheet: Table S2
Table S2: The 55 proteins of the compact model (SSP55).
These belong to the CB513 dataset. The column CB513 ID gives the original file names that each sequence was derived from.
Column PDB contains the PDB identifiers and the chains that match each sequence. Using the PDB identifiers, The SCOP class and fold were retrieved from the Structural Classification of Proteins (SCOP) database.
A similar assignment process was followed for all CB513 proteins. The PDB and SCOP assignments form the basis of the structural analysis findings reported in the main paper.
The protein name, number of residues and the Q3 accuracy obtained per protein, (rounded to the nearest percentage) are also given.
Protein	PDB	CB513 ID	SCOP Class	Fold	Residues	Q3(%)
CELLULASE CELA (1_4-BETA-D-GLUCAN-GLUCANOHYDROLASE)	1cemA	1cem-1-GJB	a.102.1.2	alpha/alpha toroid	363	85
INTERLEUKIN-2	3inkD	3inkd-1-DOMAK	a.26.1.2	4-helical cytokines	122	84
INTERLEUKIN-10	1ilkA	1ilk-1-AS	a.26.1.3	4-helical cytokines	106	88
RECOVERIN	1recA	1rec-1-DOMAK	a.39.1.5	EF Hand-like	83	84
TAQ DNA POLYMERASE	1taqA	1taq-2-AS	a.60.7.1	SAM domain-like	69	82
ANNEXIN V	1avhB	1avhb-4-AS	a.65.1.1	Annexin	74	77
GLUTAMYL-TRNA SYNTHETASE	1glnA	1gln-4-AS	a.97.1.1	An anticodon-binding domain of class I aminoacyl-tRNA synthetases	98	86
RIBONUCLEOTIDE REDUCTASE PROTEIN R1	1rlrA	1rlr-1-JAC	a.98.1.1	R1 subunit of ribonucleotide reductase, N-terminal domain	211	88
CD2	1hnfA	1hnf-1-AS	b.1.1.1	Immunoglobulin-like beta-sandwich	101	69
T CELL SURFACE GLYCOPROTEIN CD4	3cd4A	3cd4	b.1.1.3	Immunoglobulin-like beta-sandwich	178	74
HUMAN VASCULAR CELL ADHESION MOLECULE-1	1vcaB	1vcab-2-AUTO.1	b.1.1.3	Immunoglobulin-like beta-sandwich	110	75
CYCLODEXTRIN GLYCOSYL-TRANSFERASE	1cguA	1cgu-3-GJB	b.1.18.2	Immunoglobulin-like beta-sandwich	84	83
HUMAN TISSUE FACTOR	2hftA	2hft-1-AS	b.1.2.1	Immunoglobulin-like beta-sandwich	102	82
HUMAN RHINOVIRUS 14 COAT PROTEIN (SUBUNIT VP4)	4rhv4	4rhv4	b.121.4.1	Nucleoplasmin-like/VP	40	81
HUMAN RHINOVIRUS 14 COAT PROTEIN (SUBUNIT VP3)	4rhv3	4rhv3	b.121.4.1	Nucleoplasmin-like/VP	236	82
HEMAGGLUTININ	3hmgA	3hmga	b.19.1.2	Viral protein domain	328	78
XYLANASE	1bcxA	1bcx-1-DOMAK	b.29.1.11	Concanavalin A-like lectins/glucanases	185	82
THERMONUCLEASE PRECURSOR	2snsA	2sns	b.40.1.1	OB-fold	141	74
TOXIC SHOCK SYNDROME TOXIN-1	2tssB	1tssb-2-DOMAK	b.40.2.2	OB-fold	73	86
ALPHA-LYTIC PROTEASE	2alpA	2alp	b.47.1.1	Trypsin-like serine proteases	198	83
TENDAMISTAT	3aitA	3ait	b.5.1.1	Alpha-Amylase inhibitor tendamistat	74	79
NITRITE REDUCTASE	2afnC	2afnc-1-AUTO.1	b.6.1.3	Cupredoxin-like	149	79
METHYLAMINE DEHYDROGENASE (HEAVY SUBUNIT)	1mdaJ	1mdaj-1-GJB	b.69.2.1	7-bladed beta-propeller	282	76
ALANINE RACEMASE	1sftB	1sftb-2-AS	c.1.6.1	TIM beta/alpha-barrel	230	86
T4 RNASE H	1tfrA	1tfr-1-GJB	c.120.1.2	PIN domain-like	283	85
17-BETA-HYDROXYSTEROID-DEHYDROGENASE	1fdtA	1fdt-1-AS	c.2.1.2	NAD(P)-binding Rossmann-fold domains	285	87
SUCCINYL-COA SYNTHETASE_ BETA SUBUNIT	1scuE	1scue-3-AS	c.23.4.1	Flavodoxin-like	149	88
FERREDOXIN-NADP+ REDUCTASE	1fndA	1fnd	c.25.1.1	Ferredoxin reductase-like, C-terminal NADP-linked domain	296	86
PYRUVATE OXIDASE	1powB	1powb-4-DOMAK	c.36.1.9	Thiamin diphosphate-binding fold (THDP-binding)	44	81
THIOLTRANSFERASE	1kteA	1kte-1-AS	c.47.1.1	Thioredoxin fold	105	86
RESTRICTION ENDONUCLEASE	1cfrA	1cfr-1-GJB	c.52.1.7	Restriction endonuclease-like	283	85
HEAT-SHOCK COGNATE 70 kD PROTEIN	1ngaA	1nga-2-AS.1	c.55.1.1	Ribonuclease H-like motif	190	85
LIPASE	1trhA	1trh-1-AS	c.69.1.17	alpha/beta-Hydrolases	534	81
ALPHA-D-GLUCOSE-1_6-BISPHOSPHATE	3pmgB	3pmgb-1-AS	c.84.1.1	Phosphoglucomutase ,first 3 domains	188	83
PHOSPHOGLYCERATE KINASE	3pgkA	3pgk-2-AS	c.86.1.1	Phosphoglycerate kinase	210	83
PHOSPHOFRUCTOKINASE	4pfkA	4pfk	c.89.1.1	Phosphofructokinase	319	85
CYTIDINE DEAMINASE	1ctuA	1ctu-1-AUTO.1	c.97.1.1	Cytidine deaminase-like	164	76
CYTIDINE DEAMINASE	1ctuA	1ctu-2-AUTO.1	c.97.1.1	Cytidine deaminase-like	130	82
RIBONUCLEASE T1	3rntA	3rnt	d.1.1.4	Microbial ribonucleases	104	78
PROFILIN	1cqaA	1cqa-1-AUTO.1	d.110.1.1	Profilin-like	123	84
MALATE DEHYDROGENASE	2cmdA	2cmd-2-GJB	d.162.1.1	LDHC-terminal domain-like	166	86
STEFIN B (CYSTATIN B)	1stfI	1stfi-1-DOMAK	d.17.1.2	Cystatin-like	98	79
SUBTILISIN BPN' PROSEGMENT	1spbP	1spbp-1-AS	d.58.3.2	Ferredoxin-like	71	75
SONIC HEDGEHOG	1vhhA	1vhh-1-AS	d.65.1.2	Hedgehog/DD-peptidase	157	84
PROTEIN-TYROSINE PHOSPHATASE SYP (N-TERMINAL SH2 DOMAIN)	1ayaB	1ayab-1-GJB	d.93.1.1	SH2-like	101	78
HISTIDINE-CONTAINING PHOSPHOCARRIER PROTEIN HPR	2hprA	2hpr-1-DOMAK	d.94.1.1	HPr-like	87	86
D-AMINO ACID AMINOTRANSFERASE	1daaB	1daab-1-AS	e.17.1.1	D-amino acid aminotransferase-like PLP-dependent enzymes	119	76
BETA-LACTAMASE	3blmA	3blm	e.3.1.1	beta-lactamase/transpeptidase-like	257	80
MEDIUM CHAIN ACYL-COA DEHYDROGENASE	3mddB	3mddb-1-AS	e.6.1.1	Acyl-CoA dehydrogenase NM domain-like	120	87
CRAMBIN	1crnA	1crn	g.13.1.1	Crambin-like	46	84
GLUCOCORTICOID RECEPTOR	1latB	1latb-1-AUTO.1	g.39.1.2	Glucocorticoid receptor-like (DNA-binding domain)	74	76
RUBREDOXIN	4rxnA	4rxn	g.41.5.1	Rubredoxin-like	54	54
NEUROTOXIN I	1sh1A	1sh1	g.9.1.1	Defensin-like	48	88
COIL-VALD	1coiA	1coi-1-AS	k.40.1.1	Designed trimeric coiled-coil	29	100
HOLO-D-GLYCERALDEHYDE-3-PHOSPHATE DEHYDROGENASE	1gd1O	1gd1o	Multiple SCOP	Multiple SCOP	334	81

## Sheet: Table S3
Table S3. Predictions of the SSP55 compact model on itself (55 training proteins)
Confusion matrices for a total of 8039 residues are given, broken down by SCOP class. The no of proteins in each class is given in brackets.
One protein containing 326 residues, was excluded below as it had multiple SCOP classes.
SCOP Class
a	all alpha proteins			g	small proteins
b	all beta proteins			k	designed proteins
c	interspersed alpha and beta proteins
d	segregated alpha and beta proteins
e	multi domain proteins, homologues unknown
Classes (f) membrane and cell surface proteins, (h) coiled coil structures, (j) peptides,
(i) low resolution proteins and (k) designed proteins are absent in SSP55.
SCOP Class	Observed j		Predicted j		Qj (%)	Q3 (%)	AVG Qj (%)
		H	E	C
	H	579	0	52	91.76
a (8)	E	3	11	22	30.56	85.03	67.19
	C	66	16	313	79.25
	H	126	1	36	77.31
b (15)	E	4	764	219	77.41	78.53	78.19
	C	36	168	807	79.83
	H	1273	0	115	91.72
c (15)	E	12	454	140	74.92	83.93	82.15
	C	168	94	1034	79.79
	H	243	0	23	91.36
d (8)	E	2	177	60	74.06	82.09	81.97
	C	28	38	272	80.48
	H	196	0	29	87.12
e (3)	E	0	53	26	67.09	80.51	77.4
	C	29	8	131	77.98
	H	42	0	12	77.78
g (4)	E	1	29	9	74.36	74.74	75.12
	C	7	19	71	73.2
	H	21	0	0	100
k (1)	E	0	0	0	NA	100	100
	C	0	0	0	NA

## Sheet: Table S4
Table S4. Predictions of the SSP55 compact model on the remainder of CB513 (330 test proteins)
Testing confusion matrices for a total of 49721 residues are given, broken down by SCOP class. The no of proteins in each class is given in brackets.
A total of 10 proteins containing 1913 residues, are excluded below as their SCOP classes could not be determined.
SCOP Class
a	all alpha proteins			f	membrane and cell surface proteins
b	all beta proteins			g	small proteins
c	interspersed alpha and beta proteins			h	coiled coil structures
d	segregated alpha and beta proteins			j	peptides
e	multi domain proteins, homologues unknown
Classes (i) low resolution proteins and (k) designed proteins are absent in these test proteins.
SCOP Class	Observed j		Predicted j		Qj (%)	Q3 (%)	AVG Qj (%)
		H	E	C
	H	3793	3	292	92.79
a (51)	E	16	101	117	43.17	84.16	69.46
	C	508	95	1581	72.4
	H	675	5	250	72.59
b (74)	E	11	3669	982	78.71	80.35	78.15
	C	196	700	4421	83.15
	H	7966	51	915	89.19
c (99)	E	41	2854	940	74.42	81.85	80.42
	C	1080	889	6839	77.65
	H	2206	3	293	88.17
d (57)	E	12	1372	418	76.14	81.4	81.01
	C	297	296	2193	78.72
	H	484	0	58	89.3
e (10)	E	1	329	94	77.6	82.78	82.64
	C	66	76	605	81
	H	335	0	18	94.91
f (3)	E	0	112	30	78.88	83.31	80.1
	C	45	24	137	66.51
	H	72	0	38	65.46
g (19)	E	0	203	94	68.36	73.98	71.03
	C	12	90	390	79.27
	H	164	0	6	96.48
h (4)	E	3	12	11	46.16	86.96	73.28
	C	9	4	44	77.2
	H	65	0	0	100
j (3)	E	0	0	0	NA	98.67	95
	C	1	0	9	90
